# Supplementary material for: Examination of the regression model to quantify the degree of low back pain and lower limb symptoms in patients with lumbar disc herniation by the Japanese Orthopaedic Association Back Pain Evaluation Questionnaire (JOABPEQ)
Source: PLoS One. 2020 Dec 14;15(12):e0243861. doi: 10.1371/journal.pone.0243861 (PMC7735564; doi:10.1371/journal.pone.0243861)
Supplement: S1 Data — (XLSX) [file pone.0243861.s001.xlsx]

## Sheet: data
No.	Evaluation date	sex	age	height	weight	lower back pain	leg pain	leg numbness	pain-related disorders	lumbar dysfunction	gait dysfunction	social life disorders	psychological disorders	Q1-1	Q1-2	Q1-3	Q1-4	Q2-1	Q2-2	Q2-3	Q2-4	Q2-5	Q2-6	Q3-1	Q3-2	Q3-3	Q3-4	Q3-5	Q4-1	Q4-2	Q4-3	Q5-1	Q5-2	Q5-3	Q5-4	Q5-5	Q5-6	Q5-7
1	2015-12-01	M	57	188	95	13	50	80	71.4	41.7	21.4	27	47.6	2	1	2	2	2	1	2	1	1	2	1	1	1	1	2	1	2	2	2	2	3	3	3	3	3
2	2017-01-27	M	54	173	70	73	70	68	14.3	66.7	21.4	32.4	35	1	1	1	2	2	2	2	2	2	1	1	2	1	2	1	2	3	2	1	1	3	3	2	2	3
3	2016-05-11	M	78	168	60	57	81	83	28.6	83.3	42.9	27	62.1	1	1	2	1	2	2	2	2	2	2	1	2	1	2	2	1	2	2	2	2	4	4	4	3	3
4	2016-03-23	M	55	169	60	4	2	6	100	50	85.7	78.4	71.8	2	2	2	2	2	1	2	2	1	2	2	2	1	2	3	2	4	4	2	3	4	4	4	4	4
5	2016-05-28	M	61	170	85	90	90	90	0	25	0	0	14.6	1	1	1	1	1	1	1	2	1	2	1	1	1	1	1	1	1	1	2	1	2	2	1	1	1
6	2016-01-21	M	54			5	78	80	100	83.3	50	24.3	65	2	2	2	2	2	2	2	2	2	2	2	2	2	2	1	2	2	2	2	2	4	4	3	4	4
7	2015-10-21	F	28	153	57	33	72	73	57.1	25	57.1	64.9	41.7	2	1	2	1	2	1	2	1	1	1	2	2	1	1	2	2	3	4	1	2	3	3	3	3	2
8	2015-10-15	F	68	154	61	89	92	90	0	16.7	28.6	37.8	44.7	1	1	1	1	1	1	1	1	1	2	1	1	1	2	2	2	3	2	2	2	3	3	3	3	2
9	2016-06-17	M	75	161	56	73	73	25	71.4	25	7.1	21.6	37.9	2	1	2	2	1	2	1	1	1	2	1	1	1	2	1	1	2	2	2	1	3	3	2	2	3
10	2015-10-29	M	72	160	55.6	49	50	51	28.6	66.7	7.1	56.8	33	2	1	1	1	2	1	2	1	2	2	1	1	1	2	1	1	3	4	1	2	2	3	2	2	3
11	2015-12-17	F	47	159	47	70	68	70	42.9	50	42.9	37.8	54.4	1	1	2	2	2	1	2	2	1	2	1	2	1	2	2	2	3	2	2	3	3	3	3	3	4
12	2016-02-18	M	75	170	71	84	86	58	42.9	66.7	28.6	27	45.6	1	1	2	2	2	1	2	1	2	2	1	1	1	2	2	1	3	2	2	3	3	3	2	3	2
13	2016-12-27	M	45	179	100	54	54	44	0	50	28.6	40.5	50.5	1	1	1	1	2	2	2	1	1	2	1	1	1	2	2	1	2	3	2	2	3	3	2	4	4
14	2016-03-17	F	72	158.5	53	23	90	90	85.7	91.7	7.1	24.3	44.7	2	2	2	1	2	2	2	1	2	3	1	1	1	2	1	2	2	2	2	2	3	3	2	3	3
15	2015-11-17	M	26	175	70	67	75	75	14.3	25	64.3	40.5	57.3	1	1	1	2	2	1	1	1	1	2	2	2	1	2	2	1	2	3	2	3	4	4	3	3	1
16	2015-12-09	M	67	163	62	52	91	0	14.3	8.3	7.1	0	51.5	1	1	1	2	2	1	1	1	1	1	1	1	1	2	1	1	1	1	2	3	3	4	2	2	3
17	2015-11-02	F	65	157	54	15	95	28	42.9	41.7	7.1	2.7	35	1	1	2	2	1	1	1	1	2	2	1	1	1	2	1	2	1	1	1	1	3	3	2	3	2
18	2015-11-16	M	37	175	82	8	72	74	0	50	14.3	0	28.2	1	1	1	1	1	2	2	2	1	2	1	1	1	3	1	1	1	1	1	3	2	2	2	2	2
19	2016-06-02	M	69	168	73	56	100	72	28.6	33.3	0	10.8	41.7	1	1	2	1	2	1	1	1	2	1	1	1	1	1	1	2	2	1	2	2	3	3	3	2	2
20	2017-02-16	F	86	156	50	20	32	92	28.6	0	0	0	0	2	1	1	1	1	1	1	1	1	1	1	1	1	1	1	1	1	1	1	1	1	1	1	1	1
21	2015-11-20	F	37	168	72	37	72	73	28.6	41.7	0	10.8	27.2	1	1	2	1	1	1	2	2	1	2	1	1	1	1	1	2	2	1	1	2	2	2	2	3	2
22	2015-08-20	M	63	179	86	74	74	0	42.9	33.3	42.9	51.4	41.7	2	1	1	2	2	2	1	1	1	2	1	2	1	2	2	2	3	3	1	2	3	3	3	3	2
23	2016-11-08	M	36	173	71	6.6	8	5.5	14.3	41.7	92.9	40.5	52.4	1	1	1	2	1	1	2	2	1	2	2	2	1	3	3	1	3	2	2	4	3	3	3	3	2
24	2016-03-17	M	24	170	73	86	84	58	0	33.3	85.7	32.4	51.5	1	1	1	1	2	1	1	2	1	2	2	2	1	2	3	1	2	2	1	3	4	3	2	3	3
25	2016-03-04	M	36	168	58	19	34	6	42.9	50	7.1	54.1	42.7	2	1	1	2	2	1	2	2	1	2	1	1	1	2	1	2	4	3	2	3	3	2	3	3	2
26	2017-01-11	M	28	170	58	100	27	72	14.3	33.3	92.9	43.2	42.7	1	1	1	2	2	1	1	1	2	1	2	2	1	3	3	2	3	2	2	3	3	3	3	1	2
27	2017-04-05	M	64	160	53	36	7	8	71.4	100	35.7	45.9	30.1	1	2	2	2	2	2	2	2	2	3	2	2	1	1	1	2	3	3	1	2	3	3	2	1	1
28	2015-09-02	M	26	169.5	55	12	53	61	57.1	66.7	78.6	51.4	51.5	1	2	2	1	2	1	2	1	2	2	2	2	2	3	2	2	3	3	2	3	4	3	3	2	2
29	2015-11-10	M	39	173	57	12	74	74	42.9	41.7	64.3	37.8	39.8	1	1	2	2	2	1	2	1	1	2	2	2	1	2	2	2	3	2	2	3	2	3	1	3	3
30	2015-11-12	M	67	187	67	20	50	0	42.9	75	42.9	51.4	62.1	1	1	2	2	2	2	2	1	2	2	1	2	1	2	2	2	3	3	2	2	5	3	3	4	3
31	2015-09-02	M	80	168	72	59	58	23	14.3	83.3	21.4	32.4	47.6	1	1	1	2	2	1	2	1	2	3	1	2	1	2	1	2	3	2	1	2	3	3	3	5	2
32	2016-11-04	M	51	176	85	85	75	77	0	0	0	13.5	41.7	1	1	1	1	1	1	1	1	1	1	1	1	1	1	1	1	1	2	2	2	4	2	3	2	2
33	2015-08-10	M	20	165	65	55	11	20	14.3	50	28.6	73	58.3	1	1	1	2	2	1	2	2	1	2	1	1	1	2	2	2	4	4	2	4	4	3	4	3	1
34	2015-08-21	F	43	164	48	58	59	59	14.3	33.3	7.1	45.9	48.5	1	1	1	2	1	2	2	2	1	1	1	1	1	2	1	2	3	3	2	3	3	3	2	2	4
35	2015-08-07	F	67	163	56	100	100	0	0	16.7	21.4	0	29.1	1	1	1	1	1	1	1	1	1	2	1	2	2	1	1	1	1	1	2	1	3	1	1	3	4
36	2015-09-16	F	64	152	57	86	94	95	14.3	41.7	7.1	24.3	57.3	1	1	1	2	2	1	2	1	1	2	1	1	1	2	1	2	2	2	2	3	3	3	2	4	5
37	2015-09-08	F	80	152	50	40	70	82	57.1	91.7	57.1	51.4	50.5	2	1	2	1	1	2	2	2	2	3	2	1	1	3	2	2	3	3	2	2	4	3	2	3	3
38	2015-10-08	M	72	157	58	0	55	14	42.9	33.3	92.9	86.5	78.6	1	2	1	2	2	2	1	1	1	2	2	2	2	2	3	2	5	4	2	4	4	4	4	4	5
39	2016-03-01	M	43	177	68	24	23	25	0	41.7	7.1	0	35	1	1	1	1	2	1	2	1	1	2	1	1	1	2	1	1	1	1	2	1	3	3	2	1	3
40	2015-11-18	M	27	180	65	50	78	76	42.9	75	57.1	8.1	44.7	1	1	2	2	2	2	2	1	2	2	2	1	2	2	2	2	1	1	2	2	3	3	2	2	4
41	2016-02-25	M	45	179	81	77	76	48	14.3	66.7	78.6	56.8	18.4	1	1	1	2	2	2	2	1	1	3	2	1	1	3	3	2	3	3	1	2	1	2	1	2	3
42	2016-02-04	F	24	140	60	7	90	27	71.4	58.3	100	56.8	87.4	2	1	2	2	2	2	2	2	1	2	2	2	2	3	3	2	3	3	2	4	5	5	5	4	3
43	2015-11-02	M	23			65	62	65	0	8.3	57.1	29.7	40.8	1	1	1	1	2	1	1	1	1	1	2	2	1	1	2	2	2	2	2	1	4	3	2	2	2
44	2016-11-15	M	36	175	70	68	81	83	14.3	50	42.9	16.2	64.1	1	1	1	2	2	1	2	2	1	2	1	2	1	2	2	2	2	1	2	4	4	2	4	5	3
45	2015-12-21	M	72	169	65	85	45	87	100	100	85.7	78.4	68.9	2	2	2	2	2	2	2	2	2	3	2	2	1	2	3	2	4	4	2	3	4	4	4	4	3
46	2015-10-21	M	78	163	67	87	74	76	28.6	58.3	64.3	56.8	38.8	1	2	1	1	2	2	2	2	1	2	2	2	1	2	2	2	2	4	1	2	3	3	3	2	2
47	2015-11-18	M	49	169	66	18	51	51	42.9	58.3	28.6	37.8	63.1	1	1	2	2	2	2	2	2	1	2	1	1	1	2	2	2	3	2	2	3	3	4	3	4	4
48	2015-11-09	M	22	180	72	65	45	66	28.6	75	57.1	37.8	66	1	2	1	1	2	2	2	1	2	2	2	1	1	3	2	2	3	2	1	3	4	4	4	3	4
49	2015-11-19	M	73	164	70	47	47	47	85.7	25	7.1	0	27.2	2	2	2	1	2	1	1	1	1	2	1	1	1	2	1	1	1	1	1	2	1	2	1	4	4
50	2016-02-27	M	46	170	70	47	85	85	28.6	25	57.1	35.1	43.7	1	2	1	1	2	1	2	1	1	1	2	2	1	1	2	1	3	2	2	1	4	3	2	1	4
51	2015-11-09	M	43	163	70	80	82	80	28.6	50	64.3	48.6	47.6	1	1	2	1	2	1	2	2	1	2	2	2	1	2	2	1	3	3	2	2	3	3	3	4	2
52	2015-12-14	M	16	176	59	75	46	44	71.4	83.3	50	29.7	44.7	1	2	2	2	2	2	2	2	2	2	1	2	2	2	2	2	2	2	2	2	3	3	2	4	2
53	2016-02-26	F	69	158	54	0	72	75	28.6	50	28.6	45.9	44.7	1	2	1	1	2	2	2	1	1	2	1	1	1	2	2	2	4	2	2	2	3	3	2	3	3
54	2016-03-01	F	16	156	53	44	65	0	71.4	66.7	7.1	45.9	60.2	1	2	2	2	1	1	2	2	2	2	1	1	1	2	1	2	3	3	2	3	4	3	4	3	3
55	2015-11-16	M	54	176	73	80	81	80	28.6	66.7	7.1	0	32	1	1	2	1	1	2	2	1	2	2	1	1	1	2	1	1	1	1	2	1	3	3	3	1	1
56	2015-11-16	M	51	167	62	74	2	2	42.9	8.3	0	32.4	41.7	1	1	2	2	2	1	1	1	1	1	1	1	1	1	1	2	3	2	2	2	3	3	3	2	2
57	2015-12-07	M	61	163	68	54	87	55	0	25	85.7	32.4	23.3	1	1	1	1	2	1	2	1	1	1	2	2	1	2	3	1	2	2	2	1	2	3	2	1	1
58	2015-12-22	M	44	170	82	28	12	40	71.4	58.3	28.6	35.1	38.8	2	1	2	2	2	2	2	2	1	2	1	1	1	2	2	1	3	2	2	2	4	3	2	1	1
59	2015-12-03	F	30	157	60	72	42	75	71.4	41.7	64.3	24.3	44.7	1	2	2	2	2	1	2	1	1	2	2	2	1	2	2	2	3	1	1	2	3	2	3	4	4
60	2016-01-13	F	81	148	58.6	76	74	74	0	8.3	0	0	11.7	1	1	1	1	1	2	1	1	1	1	1	1	1	1	1	1	1	1	1	1	2	1	2	2	1
61	2016-02-29	F	53	157	60	15	81	91	0	0	0	21.6	11.7	1	1	1	1	1	1	1	1	1	1	1	1	1	1	1	1	2	2	2	1	2	1	1	1	2
62	2016-01-05	M	42	170	98	7	52	77	42.9	41.7	7.1	24.3	43.7	1	1	2	2	2	1	2	1	1	2	1	1	1	2	1	2	2	2	2	1	3	4	2	2	3
63	2016-01-14	F	33	164	52	100	100	100	0	50	28.6	32.4	43.7	1	1	1	1	2	2	2	1	1	2	1	2	2	2	1	2	3	2	2	1	3	3	3	2	4
64	2015-12-28	M	49	171	80	23	81	90	0	33.3	50	94.6	81.6	1	1	1	1	1	1	2	1	1	2	1	2	1	3	2	2	5	5	2	4	5	4	2	5	5
65	2016-02-15	M	47	172	55	63	82	78	28.6	16.7	64.3	24.3	45.6	1	2	1	1	2	2	1	1	1	1	2	2	1	2	2	2	3	1	2	3	3	2	3	3	3
66	2016-04-11	M	47	168	78	98	79	42	28.6	0	0	0	14.6	1	2	1	1	1	1	1	1	1	1	1	1	1	1	1	1	1	1	2	1	1	1	3	1	3
67	2016-02-29	M	74	163	60	74	73	70	42.9	83.3	7.1	45.9	46.6	1	1	2	2	2	2	2	2	2	2	1	1	1	2	1	2	3	3	2	1	4	3	3	3	2
68	2016-06-24	M	64	170	60	77	90	90	42.9	33.3	21.4	35.1	25.2	1	2	1	2	2	2	1	1	1	2	1	2	1	2	1	1	2	3	2	3	1	2	3	2	1
69	2016-04-26	M	43	177	86	18	27	20	0	100	42.9	37.8	42.7	1	1	1	1	2	2	2	2	2	3	1	1	2	3	2	2	3	2	1	3	3	3	2	2	3
70	2016-02-04	M	47	178	81	20	50	10	71.4	8.3	57.1	13.5	35	2	1	2	2	1	2	1	1	1	1	2	2	1	1	2	1	2	1	2	1	3	3	3	1	2
71	2016-02-01	F	41	165	67	96	97	64	0	8.3	0	8.1	22.3	1	1	1	1	2	1	1	1	1	1	1	1	1	1	1	1	2	1	2	3	1	1	1	3	3
72	2016-02-15	M	26	182	100	86	85	86	14.3	16.7	7.1	2.7	32	1	1	1	2	1	1	1	1	1	2	1	1	1	2	1	2	1	1	1	1	4	2	1	2	3
73	2016-02-24	M	58	162	80	79	85	85	28.6	33.3	57.1	86.5	49.5	1	2	1	1	2	1	2	2	1	1	1	2	1	1	3	2	5	4	2	1	4	3	2	3	4
74	2016-04-07	M	82	172	75	15	89	90	0	83.3	42.9	51.4	53.4	1	1	1	1	2	2	2	2	2	2	1	2	1	2	2	2	3	3	2	2	3	3	3	4	4
75	2016-03-03	M	71	175	74	20	100	100	100	50	7.1	8.1	47.6	2	2	2	2	2	2	2	1	1	2	1	1	1	2	1	1	2	1	2	2	3	3	3	3	3
76	2016-03-14	M	17	185	65	90	87	87	0	41.7	42.9	27	41.7	1	1	1	1	2	1	2	1	1	2	1	2	1	2	2	1	2	2	2	2	3	3	2	2	3
77	2016-03-09	M	39	169	65	6	63	64	42.9	25	78.6	35.1	53.4	1	1	2	2	1	1	2	2	1	1	2	2	1	1	3	2	2	2	2	2	3	4	3	2	4
78	2016-06-06	M	43	170	71	67	67	93	100	83.3	28.6	51.4	35.9	2	2	2	2	2	2	2	2	2	2	1	1	1	2	2	2	3	3	1	2	3	3	2	2	2
79	2016-04-19	M	32	183	75	57	58	59	14.3	33.3	35.7	35.1	65	1	1	1	2	1	1	2	1	1	2	1	1	1	3	2	1	3	2	2	2	4	4	3	4	4
80	2016-05-10	M	63	174	74	46	51	58	28.6	16.7	28.6	48.6	42.7	1	1	2	1	1	1	1	1	1	2	1	1	1	2	2	1	3	3	2	3	3	2	3	3	2
81	2016-04-11	F	73	153	55	100	75	58	0	75	28.6	32.4	54.4	1	1	1	1	2	2	2	1	2	2	1	2	1	3	1	2	3	2	2	3	3	3	3	4	3
82	2016-05-09	F	32	153	50	84	97	96	42.9	8.3	57.1	51.4	33	1	1	2	2	2	1	1	1	1	1	2	2	1	1	2	2	3	3	1	2	2	3	3	2	2
83	2016-05-30	M	79			3	0	49	100	58.3	14.3	24.3	44.7	2	2	2	2	2	2	2	2	1	2	1	2	1	1	1	2	2	2	2	2	3	3	2	3	3
84	2016-06-20	M	52	165	75	98	98	98	28.6	66.7	0	0	0	2	1	1	1	1	2	2	1	2	2	1	1	1	1	1	1	1	1	1	1	1	1	1	1	1
85	2016-06-08	M	40	174.5	70	49	100	100	42.9	25	71.4	21.6	11.7	1	1	2	2	1	1	2	2	1	1	2	1	1	2	3	2	2	1	2	1	1	1	1	3	2
86	2016-08-22	F	31	160	60	76	75	24	0	25	7.1	10.8	25.2	1	1	1	1	2	1	2	1	1	1	1	1	1	2	1	2	2	1	1	3	2	1	2	1	4
87	2016-10-12	M	27	178	78	37	65	35	28.6	75	28.6	51.4	52.4	1	1	2	1	2	2	2	1	2	2	1	1	1	2	2	2	3	3	1	4	3	3	2	4	3
88	2016-10-24	M	60	163	61	19	66	21	28.6	50	14.3	0	27.2	1	1	2	1	2	2	2	1	1	2	1	2	1	1	1	1	1	1	2	2	2	2	2	2	2
89	2016-10-13	M	13	155	43	52	83	84	14.3	0	42.9	18.9	33	1	1	1	2	1	1	1	1	1	1	1	2	1	2	2	1	1	2	2	2	3	3	1	1	2
90	2016-12-16	F	48	153	46	85	10	0	100	83.3	50	45.9	53.4	2	2	2	2	2	2	2	2	2	2	2	2	2	2	1	2	3	3	2	2	4	2	2	5	4
91	2017-02-16	F	73	149	52	87	100	100	42.9	25	7.1	24.3	33	1	2	1	2	1	2	1	1	1	2	1	1	1	2	1	2	2	2	1	2	3	3	3	1	1
92	2017-02-03	M	26	177	88	42	64	80	0	33.3	7.1	0	11.7	1	1	1	1	1	1	2	1	1	2	1	1	1	2	1	1	1	1	1	1	1	2	3	1	1
93	2017-02-14	M	49	168	80	0	85	90	100	66.7	42.9	16.2	14.6	2	2	2	2	2	2	2	2	2	1	2	2	2	1	1	2	1	2	2	1	2	2	1	1	1
94	2017-03-06	M	48	174	81	82	81	100	0	75	64.3	51.4	47.6	1	1	1	1	2	2	2	1	2	2	2	2	1	2	2	2	3	3	2	2	3	3	3	4	2
95	2017-04-25	M	43	169	74	70	69	61	0	75	64.3	16.2	71.8	1	1	1	1	2	2	2	1	2	2	2	2	1	2	2	2	2	1	2	3	4	4	4	4	4
96	2015-08-20	F	82	163	76	100	100	10	0	0	0	8.1	0	1	1	1	1	1	1	1	1	1	1	1	1	1	1	1	1	2	1	1	1	1	1	1	1	1
97	2015-09-28	M	78	160	55	0	10	10	100	66.7	7.1	0	35	2	2	2	2	2	2	2	2	2	1	1	1	1	2	1	1	1	1	2	1	2	2	3	4	3
98	2017-08-24	M	41	168	60	70	0	80	42.9	50	85.7	43.2	45.6	1	2	1	2	2	1	2	2	1	2	2	2	1	2	3	2	3	2	2	3	3	2	2	5	2
99	2016-06-14	M	42	170	70	87	86	100	14.3	25	0	24.3	27.2	1	1	1	2	2	1	2	1	1	1	1	1	1	1	1	2	2	2	1	2	2	2	2	3	2
100	2016-05-19	M	57	163	62	69	70	71	0	66.7	28.6	24.3	80.6	1	1	1	1	2	2	2	1	1	3	1	2	2	2	1	2	2	2	2	3	5	4	3	5	5
101	2017-03-02	M	46	160	53	74	85	43	0	33.3	28.6	43.2	35.9	1	1	1	1	2	2	1	1	1	2	1	1	1	2	2	2	2	3	1	2	3	2	3	2	3
102	2016-04-18	M	33	180	90	52	50	46	28.6	75	71.4	16.2	66	1	1	2	1	2	1	2	2	2	2	2	2	2	2	2	2	2	1	2	3	4	4	4	3	3
103	2016-09-15	M	29	178	63	86	85	85	0	25	42.9	40.5	42.7	1	1	1	1	2	1	1	1	1	2	1	2	1	2	2	1	2	3	2	3	2	2	3	4	3
104	2016-03-21	M	71	165	71	100	85	100	14.3	8.3	28.6	51.4	41.7	1	1	1	2	2	1	1	1	1	1	1	1	1	2	2	2	3	3	2	2	4	2	2	2	3
105	2016-04-21	M	75	167	57	69	72	100	28.6	41.7	71.4	51.4	78.6	1	1	2	1	2	2	2	2	1	1	2	2	2	2	2	2	3	3	2	4	3	5	4	5	4
106	2016-05-05	M	65	164	52	76	54	30	14.3	16.7	14.3	8.1	67	1	1	1	2	1	1	1	1	1	2	1	2	1	1	1	1	2	1	2	1	5	4	3	4	4
107	2016-11-16	M	47	168	67	64	18	15	14.3	75	64.3	64.9	47.6	1	1	1	2	2	1	2	2	2	2	2	1	2	3	2	2	3	4	2	2	4	3	3	2	2
108	2015-08-13	M	43	175	59	0	83	82	0	0	0	0	43.7	1	1	1	1	1	1	1	1	1	1	1	1	1	1	1	1	1	1	2	1	3	3	3	1	5
109	2017-04-17	M	67	171	57	0	100	100	28.6	25	0	29.7	37.9	1	2	1	1	2	1	2	1	1	1	1	1	1	1	1	2	1	3	1	1	4	3	2	3	1
110	2016-10-24	M	62	170	78.5	100	100	50	0	0	21.4	0	40.8	1	1	1	1	1	1	1	1	1	1	1	2	1	2	1	1	1	1	2	1	3	4	1	1	4
111	2015-10-15	F	38	162	80	98	100	0	0	50	0	8.1	14.6	1	1	1	1	1	2	1	1	2	2	1	1	1	1	1	1	2	1	1	1	2	2	1	2	1
112	2015-12-02	M	32	187	85	67	79	24	14.3	66.7	78.6	37.8	57.3	1	1	1	2	2	1	2	1	2	2	2	2	2	3	2	2	3	2	1	3	4	3	3	4	3
113	2016-02-25	M	25	173	56	54	78	81	42.9	50	35.7	5.4	27.2	1	1	2	2	2	2	2	1	1	2	1	1	1	3	2	1	1	1	1	2	3	3	1	1	1
114	2016-10-17	M	29	173	60	74	44	73	14.3	25	35.7	45.9	50.5	1	1	1	2	2	1	1	1	1	2	1	2	2	3	1	2	3	3	1	2	3	4	4	3	2
